# Supplementary material for: Multiring basin formation constrains Europa’s ice shell thickness
Source: Sci Adv. 2024 Mar 20;10(12):eadj8455. doi: 10.1126/sciadv.adj8455 (PMC10954210; doi:10.1126/sciadv.adj8455)
Supplement: Supplementary file 2 — Movie S1 [file sciadv.adj8455_movie_s1.zip]

Archive with 1 entries (1 files):
- adj8455_Movie S1.mp4
